# Supplementary material for: The Epiphyte Bacillus sp. G2112 Produces a Large Diversity of Nobilamide Peptides That Promote Biofilm Formation in Pseudomonads and Mycobacterium aurum
Source: Biomolecules. 2024 Oct 1;14(10):1244. doi: 10.3390/biom14101244 (PMC11505918; doi:10.3390/biom14101244)
Supplement: Supplementary file 1 [file biomolecules-14-01244-s001.zip]

Archive with 1 entries (1 files):
- biomolecules-3167481-supplementary.pdf
